# Supplementary material for: IRE1 inhibition perturbs the unfolded protein response in a pancreatic β-cell line expressing mutant proinsulin, but does not sensitize the cells to apoptosis
Source: BMC Cell Biol. 2014 Jul 10;15:29. doi: 10.1186/1471-2121-15-29 (PMC4118655; doi:10.1186/1471-2121-15-29)
Supplement: Additional file 1: Table S1 — List of genes induced >1.5 fold by mutant proinsulin expression and mean fold-change induction compared to control cells from N = 2 independent microarray experiments. Column three is the mean fold-change induction of the same genes in the presence of the IRE1 inhibitor 4μ8c. Red: genes whose induction was not affected by 4μ8c; Blue: genes whose fold-induction was reduced by 4μ8c, but whose expression was still >1.5 fold. Green: genes whose induction in response to mutant proinsulin expression was no longer >1.5 fold in the presence of the inhibitor. [file 1471-2121-15-29-S1.xlsx]

## Sheet: UP.Dox.Microarray.Genes
Supplemental Table 1
Entrez ID	Gene Name	Fold Change (Dox / Untreated)	Fold Change (Dox and 4μ8c / Untreated)
246273	Trib3	7.02165	6.66636
287877	Pycr1	5.31743	3.89625
310392	Slc7a11	5.21277	3.03834
362196	Chac1	4.69944	3.84261
299269	Ifi27l2b	3.99492	3.81357
81919	Fut1	3.84473	3.00177
306892	RGD1562844	3.83528	4.32895
680945	Sdf2l1	3.62508	2.5836
85430	Herpud1	3.06098	2.47465
300211	Fkbp11	2.86501	1.30762
362978	Creld2	2.74146	1.89318
293820	Psat1	2.60443	2.45958
25334	Bhlha15	2.55355	0.939197
79017	Ggct	2.46049	1.44705
24908	Dnajb9	2.3464	1.12871
29467	Ddit3	2.29975	2.29586
116598	Pdia4	2.28772	1.82927
63880	Dnajc3	2.25811	1.57051
282840	Atf5	2.23134	2.3848
315989	Manf	2.2296	1.80328
26471	Nupr1	2.1795	1.64211
64714	Pdia2	2.17342	1.34545
314352	Sel1l	2.16805	1.94529
361600	Tm6sf1	2.1375	1.34346
4942	Oat	2.05006	1.17887
363464	Piga	2.03095	1.41547
10797	Mthfd2	2.01851	1.79129
360734	Dnajb11	2.01065	1.55683
25389	Atf3	2.00844	1.82287
11015	Kdelr3	1.97074	0.998752
79255	Atf4	1.96906	1.75516
84513	Ppapdc1b	1.96848	1.15061
51669	Tmem66	1.93374	1.16732
192235	Hyou1	1.91865	1.33343
304429	Psph	1.90994	1.67632
291556	Nars	1.90713	1.58559
219749	Zfp9	1.89044	1.05059
314879	Xpot	1.88928	1.77145
23423	Tmed3	1.87425	0.958823
2244	Fgb	1.86752	1.20272
84061	Magt1	1.86092	1.29963
55829	Sels	1.80944	1.51842
1491	Cth	1.78676	1.30794
8543	Lmo4	1.77611	1.45438
3135	RT1-M3-1	1.77392	1.1855
11213	Irak3	1.7623	1.60995
58505	Ostc	1.75966	1.15923
6541	Slc7a1	1.75502	1.69554
8987	Stbd1	1.75292	1.53101
81839	Vangl1	1.738	1.87936
140606	Selm	1.7349	0.981809
201895	RGD1311122	1.72006	0.954828
386724	Amigo3	1.71775	1.04448
2762	Gmds	1.7048	1.16511
6675	Uap1	1.68631	1.05216
51061	Txndc11	1.68623	1.06079
83862	Tmem120a	1.68291	1.16052
9451	Eif2ak3	1.6768	1.05085
83729	Inhbe	1.66886	1.32352
29925	Gmppb	1.66553	1.14613
6860	Syt4	1.66237	1.40131
8739	Hrk	1.65166	1.44415
55908	LOC100361444	1.65037	1.24354
4837	Nnmt	1.64809	1.4798
5106	Pck2	1.64492	1.38053
6301	Sars	1.64257	1.49475
813	Calu	1.63983	0.954427
84681	Hint2	1.63583	1.29283
289352	Eprs	1.63457	1.64334
4141	Mars	1.63212	1.58293
148867	Slc30a7	1.62535	1.06086
10130	Pdia6	1.62445	1.34652
4646	Myo6	1.61411	1.27852
90993	Creb3l1	1.61257	1.44787
79087	Alg12	1.61202	1.2876
3669	Isg20	1.61026	1.00942
1339	Cox6a2	1.61013	1.41256
26136	Tes	1.60944	1.25046
10483	Sec23b	1.60638	0.971187
3309	Hspa5	1.59926	1.55342
6472	Shmt2	1.59814	1.56243
55171	Tbccd1	1.59205	1.38053
6897	Tars	1.59027	1.39474
6745	Ssr1	1.58798	1.03582
7922	Slc39a7	1.58794	1.02421
1008	Cdh10	1.58544	1.46334
55254	Tmem39a	1.58114	1.02062
10263	Cdk2ap2	1.57893	1.2276
29969	Mdfic	1.57601	1.48226
5832	Aldh18a1	1.57411	1.47973
7184	Hsp90b1	1.57208	1.5063
16	Aars	1.5717	1.40815
60561	RGD1560433	1.5657	0.960812
4924	Nucb1	1.56416	1.32628
26286	LOC503165	1.56285	1.00897
6520	Slc3a2	1.55805	1.43359
92689	Fam114a1	1.55542	1.0449
2923	Pdia3	1.55378	1.35027
90701	Sec11c	1.55043	1.03891
8789	Fbp2	1.54953	1.26098
23071	Erp44	1.54446	1.12699
10237	Slc35b1	1.54399	1.30442
833	Cars	1.54351	1.45204
51520	Iars	1.54347	1.44813
5479	Ppib	1.53818	1.15009
84561	Slc12a8	1.53729	1.23619
60559	LOC680782	1.53709	1.11547
587	Bcat2	1.53553	1.16422
144165	Prickle1	1.53183	1.29859
196743	LOC293589	1.52997	1.07166
2677	Ggcx	1.52878	0.96782
51520	Lars	1.52822	1.37165
9086	Eif1a	1.52742	1.36211
4609	Myc	1.52582	1.57685
684	Bst2	1.52552	1.21023
54732	Tmed9	1.52428	1.01586
5774	Ptpn3	1.52082	1.12143
79840	Nhej1	1.51768	1.3521
9761	Mlec	1.51681	1.17913
55741	Edem2	1.51481	0.840691
29927	Sec61a1	1.51465	0.955338
170261	Zcchc12	1.51411	0.983534
64924	Slc30a5	1.51176	1.08475
84992	LOC100365921	1.503	1.37327
