# Supplementary material for: IRE1 inhibition perturbs the unfolded protein response in a pancreatic β-cell line expressing mutant proinsulin, but does not sensitize the cells to apoptosis
Source: BMC Cell Biol. 2014 Jul 10;15:29. doi: 10.1186/1471-2121-15-29 (PMC4118655; doi:10.1186/1471-2121-15-29)
Supplement: Additional file 2: Table S2 — List of genes reduced by >1.5 fold by mutant proinsulin expression and mean fold-change compared to control cells from N = 2 independent microarray experiments. Column three is the mean fold-change induction of the same genes in the presence of the IRE1 inhibitor 4μ8c. Red: genes whose >1.5 fold reduction was not affected by 4μ8c. Microarray source files are deposited in GEO data repository (GSE58866). [file 1471-2121-15-29-S2.xlsx]

## Sheet: Down Microarray Table
Supplemental Table 2
Entrez ID	Gene Name	Fold Change (Dox / Untreated)	Fold Change (Dox and 4μ8c / Untreated)
24952	Gcg	-4.77829	-2.56387
81801	Stc1	-2.39248	-2.15407
6570	Slc18a1	-2.12413	-2.39414
4886	Npy1r	-1.92551	-1.46988
24877	Vsnl1	-1.89221	-1.37928
94121	Sytl4	-1.85228	-1.45727
266674	Cyp4a8	-1.78297	-1.60482
54361	Wnt4	-1.77123	-1.40467
30820	Kcnip1	-1.72271	-1.17255
84709	Osap	-1.72269	-1.81756
338094	Fam151a	-1.70283	-1.75376
2335	Fn1	-1.68623	-1.2832
121441	Nedd1	-1.63543	-1.11989
4059	Bcam	-1.60403	-1.02303
50808	Ak3l1	-1.59513	-1.78627
4435	Cited1	-1.59399	-1.76483
7850	Il1r2	-1.59155	-1.54464
2555	Gabra2	-1.58653	-1.30208
27161	Eif2c2	-1.58302	-1.13578
861	Runx1	-1.56755	-1.30042
375748	RGD1561537	-1.53882	-0.696725
55273	Tmem100	-1.53316	-1.47117
57709	Slc7a14	-1.53263	-1.39847
4129	Maob	-1.52779	-1.06202
9705	St18	-1.52389	-1.16695
51454	Gulp1	-1.51487	-1.12048
10163	Wasf2	-1.51107	-1.08481
51555	Pex5l	-1.51093	-1.11272
207118	Abp10	-1.50647	-0.923933
